# Supplementary material for: GH1 Gene Polymorphisms Reveal Population-Level Allele Variation in North African (Clarias gariepinus) and Bighead Catfish (Clarias macrocephalus)
Source: Genes (Basel). 2025 Oct 27;16(11):1266. doi: 10.3390/genes16111266 (PMC12652214; doi:10.3390/genes16111266)
Supplement: Supplementary file 1 [file genes-16-01266-s001.zip]

Archive with 1 entries (1 files):
- genes-3923724-supplementary.pdf
